# Supplementary material for: Medicinal Ingredients of Wax Gourd (Benincasa hispida (Thunb.) Cogn.): An Integrated Review of Phytochemistry, Pharmacology, and Nutraceutical Applications
Source: Plants (Basel). 2026 Jun 30;15(13):2020. doi: 10.3390/plants15132020 (PMC13363735; doi:10.3390/plants15132020)
Supplement: Supplementary file 1 [file plants-15-02020-s001.zip]

Archive with 1 entries (1 files):
- plants-4370194-supplementary.pdf
